# Supplementary material for: The Development of a Rabies Virus-Vectored Vaccine against Borrelia burgdorferi, Targeting BBI39
Source: Vaccines (Basel). 2024 Jan 12;12(1):78. doi: 10.3390/vaccines12010078 (PMC10820992; doi:10.3390/vaccines12010078)
Supplement: Supplementary file 1 [file vaccines-12-00078-s001.zip]

Archive with 1 entries (1 files):
- vaccines-2746797-supplementary.pdf
